# Supplementary material for: Clinicopathological and prognostic value of transforming acidic coiled-coil-containing protein 3 (TACC3) expression in soft tissue sarcomas
Source: PLoS One. 2017 Nov 14;12(11):e0188096. doi: 10.1371/journal.pone.0188096 (PMC5685599; doi:10.1371/journal.pone.0188096)
Supplement: S1 Table — (XLSX) [file pone.0188096.s002.xlsx]

## Sheet: Sheet1
Case	Sex (male:1 female:2)	Age	Age (>60:1 =<60:2)	Depth (superficial:0 deep:1)	Tumor size (cm)	Tumor size (>5:1 =<5:2)	Tumor location (Trunk:1 Extremities:2)	Diagnosis	Chemotherapy (+:1 -:0)	Radiotherapy (+:1 -:0)	Chemoradiotherapy (+:1 -:0)	Treatment (Surgery only:1 postoperative therapy :2)	FNCLCC grade	FNCLCC grade (1:0 2/3:1)	Tumor differentiation score	Mitotic count score	Mitotic count (per 10HPF) (<10:0 >=10:1)	Tumor necrosis score	Tomor necrosis score (%) (<50:0 >=50:1)	AJCC stage	AJCC	Recurrence (+:1 -:0)	Disease free survival duration (months)	Closure (recurrence)	Death (+:1 -:0)	Overall survial duration (months)	Closure (Death)	TACC3 positivity (%)	TACC3 positivity (=<11%:0 >11%:1)	p53 positivity (%)	p53 positivity (=<10%:0 >10%:1)	Ki-67 positivity (%)	Ki-67 positivity (=<10%:0 >10%:1)
1	2	66	1	1	6	1	2	Undifferentiated / unclassified sarcomas	0	0	0	1	3	1	3	2	1	2	1	III	3	0	124	1	0	124	1	70	1	5	0	60	1
2	2	64	1	0	12	1	2	myxoid liposarcoma	0	0	1	2	1	0	2	1	0	0	0	IB	1	1	120	0	0	279	1	5	0	5	0	5	0
3	1	65	1	1	1	2	2	myxofibrosarcoma	0	0	0	1	1	0	2	1	0	0	0	IA	1	1	38	0	0	162	1	20	1	25	1	15	1
4	1	62	1	1	5	2	1	MPNST	1	0	0	2	3	1	3	2	1	1	0	III	3	1	27	0	1	31	0	22	1	5	0	5	0
5	1	60	2	1	6	1	2	MPNST	0	0	1	2	3	1	3	2	1	1	0	III	3	0	116	1	0	116	1	37	1	5	0	15	1
6	1	45	2	1	10	1	2	leiomyosarcoma	0	0	1	2	3	1	3	3	1	1	0	III	3	1	12	0	1	47	0	75	1	15	1	25	1
7	2	16	2	1	6	1	2	rhabdomyosarcoma	1	0	0	2	3	1	3	2	1	1	0	III	3	1	1	0	1	19	0	16	1	15	1	25	1
8	2	13	2	1	8	1	2	synovial sarcoma	0	0	1	2	3	1	3	2	1	1	0	III	3	0	68	1	0	68	1	9	0	5	0	5	0
9	1	15	2	1	20	1	2	rhabdomyosarcoma	0	0	1	2	3	1	3	2	1	1	0	III	3	1	18	0	1	38	0	19	1	15	1	15	1
10	2	63	1	1	8	1	2	Undifferentiated / unclassified sarcomas	0	1	0	2	2	1	3	1	0	1	0	IIB	2	0	28	1	0	28	1	2	0	40	1	5	0
11	1	77	1	1	6	1	2	leiomyosarcoma	0	0	0	1	2	1	2	2	1	1	0	IIB	2	1	8	0	0	24	1	18	1	25	1	15	1
12	2	80	1	1	5	2	2	leiomyosarcoma	0	1	0	2	3	1	3	2	1	1	0	IIA	2	1	2	0	1	16	0	31	1	5	0	5	0
13	2	60	2	1	6	1	2	Undifferentiated / unclassified sarcomas	0	0	1	2	3	1	3	2	1	2	1	III	3	1	4	0	1	10	0	39	1	5	0	25	1
14	2	56	2	0	4	2	2	Undifferentiated / unclassified sarcomas	0	0	0	1	3	1	3	2	1	1	0	IIA	2	0	40	1	0	40	1	18	1	25	1	12	1
15	1	34	2	0	4	2	2	synovial sarcoma	0	0	0	1	3	1	3	2	1	1	0	III	3	1	12	0	1	15	0	13	1	5	0	5	0
16	1	50	2	0	13	1	2	Undifferentiated / unclassified sarcomas	0	0	0	1	3	1	3	3	1	1	0	III	3	1	1	0	1	25	0	26	1	5	0	15	1
17	1	76	1	1	20	1	1	Undifferentiated / unclassified sarcomas	0	0	0	1	3	1	3	3	1	1	0	III	3	1	6	0	1	11	0	19	1	5	0	15	1
18	1	63	1	1	5	2	2	pleomorphic liposarcoma	0	0	1	2	3	1	3	3	1	1	0	IIA	2	1	51	0	1	61	0	15	1	25	1	5	0
19	1	70	1	0	9	1	2	extraskeletal osteosarcoma	0	0	1	2	3	1	3	3	1	1	0	III	3	1	4	0	1	21	0	26	1	5	0	5	0
20	1	24	2	1	10	1	2	myxoid liposarcoma	0	0	0	1	2	1	2	1	0	1	0	IIB	2	0	68	1	0	68	1	8	0	5	0	5	0
21	2	38	2	0	12	1	2	synovial sarcoma	0	0	0	1	3	1	3	3	1	1	0	III	3	1	2	0	1	9	0	73	1	15	1	40	1
22	1	72	1	0	8	1	2	Undifferentiated / unclassified sarcomas	0	0	0	1	3	1	3	3	1	0	0	III	3	0	110	1	0	110	1	24	1	5	0	12	1
23	1	49	2	1	18	1	2	leiomyosarcoma	0	0	1	2	2	1	2	2	1	1	0	IIB	2	1	122	0	1	127	0	24	1	25	1	40	1
24	1	34	2	1	11	1	1	myxoid liposarcoma	0	0	0	1	2	1	2	1	0	1	0	IIB	2	0	120	1	0	120	1	3	0	5	0	5	0
25	1	69	1	0	4	2	1	fibrosarcoma	0	0	0	1	2	1	2	2	1	0	0	IIA	2	0	120	1	0	120	1	18	1	5	0	15	1
26	1	37	2	1	4	2	2	myxoid liposarcoma	1	0	0	2	2	1	2	2	1	1	0	IIB	2	1	27	0	1	42	0	4	0	15	1	5	0
27	1	61	1	0	9	1	1	Undifferentiated / unclassified sarcomas	0	0	0	1	3	1	3	3	1	0	0	III	3	1	24	0	0	32	1	25	1	12	1	5	0
28	1	25	2	1	5	2	1	myxoid liposarcoma	0	0	0	1	2	1	2	2	1	0	0	IIA	2	0	58	1	0	58	1	2	0	5	0	5	0
29	2	58	2	0	3	2	2	Undifferentiated / unclassified sarcomas	0	0	0	1	3	1	3	2	1	1	0	IIA	2	0	105	1	0	105	1	10	0	15	1	5	0
30	2	73	1	1	7	1	2	synovial sarcoma	0	0	0	1	3	1	3	3	1	1	0	III	3	0	77	1	0	77	1	11	0	15	1	5	0
31	2	54	2	1	10	1	2	myxoid liposarcoma	0	0	0	1	2	1	2	2	1	1	0	IIB	2	0	13	1	0	13	1	10	0	5	0	5	0
32	1	76	1	0	7	1	1	Undifferentiated / unclassified sarcomas	1	0	0	2	3	1	3	3	1	1	0	III	3	1	28	0	1	151	0	29	1	15	1	5	0
33	1	76	1	1	17	1	2	Undifferentiated / unclassified sarcomas	0	1	0	2	3	1	3	2	1	1	0	III	3	0	153	1	0	153	1	23	1	30	1	5	0
34	2	59	2	0	5	2	1	Undifferentiated / unclassified sarcomas	1	0	0	2	3	1	3	2	1	1	0	IIA	2	1	9	0	0	25	1	27	1	5	0	15	1
35	1	50	2	0	5	2	2	angiosarcoma	1	0	0	2	3	1	3	2	1	1	0	IIA	2	1	46	0	1	55	0	75	1	60	1	40	1
36	1	60	2	1	10	1	2	leiomyosarcoma	1	0	0	2	2	1	2	2	1	1	0	IIB	2	0	25	1	0	25	1	31	1	5	0	25	1
37	2	66	1	1	7	1	1	pleomorphic liposarcoma	1	0	0	2	3	1	3	2	1	1	0	III	3	0	119	1	0	119	1	28	1	5	0	12	1
38	1	65	1	0	6	1	2	Undifferentiated / unclassified sarcomas	0	1	0	2	2	1	3	1	0	1	0	IIB	2	1	18	0	0	44	1	23	1	5	0	15	1
39	1	57	2	1	6	1	1	rhabdomyosarcoma	0	0	0	1	3	1	3	2	1	1	0	III	3	0	120	1	0	120	1	16	1	5	0	15	1
40	1	62	1	1	7	1	2	myxofibrosarcoma	0	0	0	1	2	1	2	2	1	0	0	IIB	2	0	96	1	0	96	1	7	0	5	0	8	0
41	2	51	2	1	6	1	2	Undifferentiated / unclassified sarcomas	0	0	0	1	2	1	3	2	1	0	0	IIB	2	0	120	1	0	120	1	20	1	5	0	5	0
42	2	84	1	0	2	2	2	Undifferentiated / unclassified sarcomas	0	0	0	1	2	1	2	2	1	0	0	IIA	2	0	42	1	0	42	1	30	1	15	1	15	1
43	2	74	1	0	1	2	1	myxoid liposarcoma	0	0	1	2	2	1	2	1	0	1	0	IIA	2	1	60	0	1	80	0	40	1	15	1	8	0
44	2	46	2	0	8	1	2	Undifferentiated / unclassified sarcomas	1	0	0	2	3	1	3	2	1	1	0	III	3	1	5	0	0	126	1	63	1	5	0	5	0
45	1	50	2	1	20	1	2	alveolar soft part sarcoma	0	0	0	1	2	1	3	1	0	1	0	IIB	2	1	19	0	0	147	1	25	1	5	0	5	0
46	1	40	2	0	3	2	1	Undifferentiated / unclassified sarcomas	0	0	0	1	2	1	2	1	0	1	0	IIA	2	0	64	1	0	64	1	1	0	5	0	12	1
47	2	91	1	0	5	2	2	myxofibrosarcoma	0	1	0	2	2	1	2	2	0	0	0	IIB	2	1	4	0	1	61	0	12	1	15	1	5	0
48	2	33	2	0	4	2	2	Undifferentiated / unclassified sarcomas	0	0	0	1	3	1	3	3	1	0	0	IIA	2	0	108	1	0	108	1	7	0	5	0	5	0
49	1	69	1	0	6	1	1	myxofibrosarcoma	0	0	0	1	1	0	2	1	0	0	0	IB	1	0	30	1	0	30	1	6	0	5	0	5	0
50	2	64	1	1	10	1	2	myxofibrosarcoma	0	1	0	2	2	1	2	2	1	1	0	IIB	2	1	6	0	0	126	1	17	1	5	0	15	1
51	2	43	2	1	7	1	1	Undifferentiated / unclassified sarcomas	0	0	1	2	3	1	3	3	1	1	0	III	3	1	8	0	1	28	0	34	1	5	0	25	1
52	1	53	2	1	7	1	1	MPNST	0	0	1	2	3	1	3	2	1	2	1	III	3	1	26	0	1	49	0	19	1	15	1	15	1
53	2	73	1	1	7	1	2	Undifferentiated / unclassified sarcomas	0	0	0	1	2	1	2	1	0	1	0	IIB	2	0	72	1	0	72	1	3	0	25	1	5	0
54	2	8	2	1	4	2	2	epithelioid sarcoma	0	1	0	2	3	1	3	2	1	1	0	IIA	2	0	117	1	0	117	1	18	1	40	1	25	1
55	1	73	1	0	8	1	2	myxofibrosarcoma	0	1	0	2	2	1	2	2	1	1	0	IIB	2	0	58	1	0	58	1	37	1	25	1	40	1
56	1	76	1	1	6	1	2	Undifferentiated / unclassified sarcomas	0	1	0	2	3	1	3	3	1	0	0	III	3	1	11	0	1	15	0	40	1	15	1	25	1
57	1	66	1	1	12	1	2	Undifferentiated / unclassified sarcomas	0	0	0	1	3	1	3	3	1	1	0	III	3	0	5	1	0	5	1	80	1	40	1	60	1
58	2	54	2	1	7	1	2	leiomyosarcoma	1	0	0	2	2	1	2	2	1	1	0	IIB	2	0	52	1	0	52	1	39	1	5	0	25	1
59	2	80	1	0	7	1	2	extraskeletal osteosarcoma	0	0	0	1	3	1	3	3	1	1	0	III	3	1	64	0	1	93	0	45	1	15	1	5	0
60	2	60	2	1	5	2	2	extraskeletal osteosarcoma	0	0	1	2	3	1	3	2	1	2	1	IIA	2	1	4	0	1	5	0	81	1	80	1	80	1
61	1	73	1	1	12	1	2	myxofibrosarcoma	0	0	0	1	2	1	2	2	1	1	0	IIB	2	0	89	1	0	89	1	31	1	15	1	30	1
62	1	55	2	1	10	1	2	synovial sarcoma	1	0	0	2	3	1	3	3	1	1	0	III	3	0	91	1	0	91	1	40	1	15	1	15	1
63	2	80	1	0	20	1	1	MPNST	0	1	0	2	3	1	3	2	1	1	0	III	3	1	4	0	1	56	0	39	1	30	1	25	1
64	1	48	2	1	5	2	2	myxoid liposarcoma	0	0	1	2	2	1	2	2	1	1	0	IIB	2	1	66	0	1	87	0	12	1	15	1	5	0
65	1	70	1	1	7	1	2	dedifferentiated liposarcoma	0	1	0	2	3	1	3	2	1	1	0	III	3	0	96	1	0	96	1	10	0	5	0	5	0
66	2	14	2	1	6	1	2	alveolar soft part sarcoma	0	0	0	1	2	1	3	1	0	1	0	IIB	2	0	108	1	0	108	1	7	0	30	1	5	0
67	1	30	2	1	25	1	2	myxofibrosarcoma	1	0	0	2	2	1	2	2	1	1	0	IIB	2	0	61	1	0	61	1	20	1	15	1	25	1
68	1	31	2	1	6	1	2	Undifferentiated / unclassified sarcomas	1	0	0	2	3	1	3	3	1	1	0	III	3	1	4	0	1	6	0	42	1	15	1	0	0
69	1	51	2	0	9	1	1	fibrosarcoma	0	0	0	1	1	0	2	1	0	0	0	IB	1	0	102	1	0	102	1	2	0	5	0	5	0
70	1	56	2	1	8	1	1	MPNST	1	0	0	2	3	1	3	2	1	1	0	III	3	1	1	0	1	25	0	26	1	15	1	25	1
71	1	73	1	1	10	1	1	Undifferentiated / unclassified sarcomas	0	0	0	1	3	1	3	2	1	1	0	III	3	1	1	0	1	3	0	18	1	25	1	15	1
72	2	71	1	1	6	1	1	pleomorphic liposarcoma	0	1	0	2	3	1	3	2	1	1	0	III	3	0	58	1	0	58	1	15	1	25	1	25	1
73	1	60	2	0	5	2	2	Undifferentiated / unclassified sarcomas	0	0	1	2	3	1	3	3	1	1	0	IIA	2	1	12	0	1	32	0	19	1	15	1	5	0
74	2	47	2	0	3	2	2	extraskeletal osteosarcoma	1	0	0	2	3	1	3	2	1	1	0	IIA	2	0	57	1	0	57	1	27	1	5	0	40	1
75	2	41	2	1	5	2	2	MPNST	0	0	1	2	2	1	2	1	0	1	0	IIA	2	0	90	1	0	90	1	0	0	0	0	5	0
76	1	77	1	1	10	1	2	leiomyosarcoma	0	0	0	1	2	1	2	2	1	1	0	IIB	2	0	14	1	0	14	1	26	1	5	0	25	1
77	2	81	1	0	8	1	2	myxoid liposarcoma	0	0	0	1	2	1	2	1	0	1	0	IIB	2	0	2	1	0	2	1	0	0	5	0	5	0
78	1	28	2	1	1	2	1	fibrosarcoma	0	0	0	1	2	1	2	2	1	1	0	IIA	2	1	11	0	0	69	1	8	0	15	1	5	0
79	1	85	1	1	10	1	2	leiomyosarcoma	0	1	0	2	3	1	2	3	1	1	0	III	3	1	11	0	1	37	0	60	1	5	0	30	1
80	2	67	1	1	5	2	2	fibrosarcoma	0	0	0	1	1	0	2	1	0	0	0	IA	1	0	49	1	0	49	1	4	0	5	0	8	0
81	1	14	2	1	4	2	2	MPNST	0	0	0	1	2	1	2	1	0	1	0	IIA	2	0	86	1	0	86	1	4	0	15	1	5	0
82	2	60	2	0	10	1	2	leiomyosarcoma	0	0	1	2	3	1	3	3	1	1	0	III	3	1	7	0	1	21	0	42	1	5	0	25	1
83	1	67	1	1	6	1	2	leiomyosarcoma	0	1	0	2	3	1	2	3	1	1	0	III	3	1	18	0	0	87	1	34	1	12	1	40	1
84	1	41	2	1	11	1	2	myxoid liposarcoma	0	0	0	1	1	0	2	1	0	0	0	IB	1	0	33	1	0	33	1	1	0	5	0	5	0
85	1	83	1	1	9	1	1	myxofibrosarcoma	0	0	0	1	2	1	2	2	1	1	0	IIB	2	0	18	1	0	18	1	17	1	40	1	5	0
86	2	56	2	1	16	1	2	alveolar soft part sarcoma	0	0	1	2	2	1	3	1	0	1	0	IIB	2	1	1	0	1	9	0	27	1	5	0	15	1
87	1	73	1	0	5	2	2	Undifferentiated / unclassified sarcomas	0	0	1	2	3	1	3	3	1	1	0	IIA	2	1	8	0	1	20	0	44	1	15	1	25	1
88	1	88	1	1	16	1	2	leiomyosarcoma	0	1	0	2	3	1	3	3	1	1	0	III	3	1	1	0	1	3	0	44	1	15	1	30	1
89	1	60	2	0	10	1	1	leiomyosarcoma	0	0	0	1	2	1	2	2	1	1	0	IIB	2	0	47	1	0	47	1	46	1	0	0	5	0
90	2	68	1	1	2	2	2	leiomyosarcoma	0	0	0	1	3	1	3	3	1	1	0	IIA	2	0	71	1	0	71	1	7	0	5	0	5	0
91	1	71	1	0	7	1	2	Undifferentiated / unclassified sarcomas	0	0	0	1	3	1	3	2	1	1	0	III	3	0	70	1	0	70	1	10	0	5	0	5	0
92	2	68	1	0	5	2	2	Undifferentiated / unclassified sarcomas	0	0	0	1	2	1	3	1	0	1	0	IIA	2	0	53	1	0	53	1	8	0	25	1	5	0
93	2	58	2	0	9	1	2	Undifferentiated / unclassified sarcomas	1	0	0	2	3	1	3	3	1	1	0	III	3	1	5	0	1	17	0	28	1	15	1	25	1
94	2	37	2	1	9	1	2	fibrosarcoma	0	0	0	1	1	0	2	1	0	0	0	IB	1	0	61	1	0	61	1	3	0	15	1	5	0
95	2	20	2	0	20	1	1	epithelioid sarcoma	1	0	0	2	3	1	3	3	1	1	0	III	3	1	3	0	1	5	0	47	1	50	1	15	1
96	2	77	1	1	5	2	2	myxoid liposarcoma	0	1	0	2	1	0	2	1	0	0	0	IA	1	0	58	1	0	58	1	2	0	5	0	5	0
97	2	77	1	0	4	2	2	Undifferentiated / unclassified sarcomas	0	0	0	1	2	1	2	2	1	0	0	IIA	2	0	55	1	0	55	1	19	1	15	1	15	1
98	1	41	2	1	8	1	2	synovial sarcoma	0	0	0	1	3	1	3	2	1	1	0	III	3	0	56	1	0	56	1	9	0	5	0	5	0
99	2	58	2	0	2	2	2	Undifferentiated / unclassified sarcomas	0	0	0	1	3	1	3	3	1	1	0	IIA	2	0	15	1	0	15	1	32	1	50	1	30	1
100	2	73	1	1	9	1	2	leiomyosarcoma	0	0	0	1	3	1	2	3	1	1	0	III	3	0	4	1	0	4	1	74	1	5	0	40	1
101	1	66	1	1	12	1	2	MPNST	0	0	1	2	3	1	3	3	1	1	0	III	3	1	5	0	1	11	0	46	1	15	1	40	1
102	1	73	1	0	5	2	1	myxofibrosarcoma	0	0	1	2	2	1	2	2	1	1	0	IIA	2	1	5	0	1	7	0	72	1	15	1	40	1
103	1	69	1	1	10	1	2	MPNST	1	0	0	2	3	1	3	2	1	1	0	III	3	1	31	0	0	47	1	10	0	15	1	15	1
104	2	28	2	0	6	1	2	Undifferentiated / unclassified sarcomas	0	1	0	2	3	1	3	2	1	1	0	III	3	1	1	0	0	37	1	66	1	60	1	25	1
105	2	42	2	1	5	2	2	synovial sarcoma	1	0	0	2	3	1	3	2	1	1	0	IIA	2	0	42	1	0	42	1	84	1	70	1	30	1
106	1	79	1	0	3	2	2	myxofibrosarcoma	0	0	0	1	2	1	2	2	1	1	0	IIA	2	0	39	1	0	39	1	7	0	5	0	5	0
107	1	73	1	0	8	1	2	fibrosarcoma	0	0	0	1	2	1	2	2	1	1	0	IIB	2	0	39	1	0	39	1	37	1	5	0	25	1
108	2	64	1	1	7	1	2	Undifferentiated / unclassified sarcomas	0	0	1	2	3	1	3	3	1	1	0	III	3	1	11	0	1	34	0	22	1	30	1	8	0
109	2	63	1	1	6	1	2	leiomyosarcoma	0	0	0	1	3	1	3	2	1	1	0	III	3	0	37	1	0	37	1	32	1	15	1	30	1
110	2	71	1	1	7	1	2	leiomyosarcoma	0	1	0	2	3	1	3	2	1	1	0	III	3	1	11	0	0	15	1	35	1	5	0	25	1
111	2	70	1	0	7	1	2	myxofibrosarcoma	1	0	0	2	2	1	2	2	1	1	0	IIB	2	1	1	0	0	33	1	11	0	15	1	25	1
112	1	38	2	1	13	1	2	myxoid liposarcoma	0	0	1	2	2	1	2	1	0	1	0	IIB	2	0	30	1	0	30	1	21	1	25	1	25	1
113	2	59	2	0	7	1	2	Undifferentiated / unclassified sarcomas	0	0	1	2	3	1	3	2	1	1	0	III	3	1	18	0	0	32	1	18	1	5	0	5	0
114	1	64	1	0	8	1	2	Undifferentiated / unclassified sarcomas	0	0	0	1	3	1	3	3	1	1	0	III	3	0	30	1	0	30	1	24	1	5	0	15	1
115	1	63	1	1	6	1	2	Undifferentiated / unclassified sarcomas	0	0	0	1	3	1	3	3	1	1	0	III	3	0	28	1	0	28	1	29	1	5	0	25	1
116	2	44	2	1	15	1	2	myxoid liposarcoma	0	0	1	2	3	1	3	2	1	1	0	III	3	1	3	0	0	29	1	18	1	5	0	25	1
117	1	62	1	1	4	2	2	myxoid liposarcoma	0	1	0	2	2	1	2	2	1	1	0	IIA	2	1	9	0	0	18	1	4	0	5	0	12	1
118	2	45	2	1	4	2	2	myxoid liposarcoma	0	0	0	1	1	0	2	1	0	0	0	IA	1	0	13	1	0	13	1	7	0	5	0	5	0
119	2	82	1	1	3	2	1	leiomyosarcoma	0	0	0	1	3	1	2	3	1	1	0	IIA	2	0	22	1	0	22	1	28	1	25	1	25	1
120	1	47	2	1	4	2	1	extraskeletal osteosarcoma	0	0	0	1	3	1	3	3	1	1	0	IIA	2	0	17	1	0	17	1	78	1	15	1	60	1
121	1	64	1	0	15	1	2	dedifferentiated liposarcoma	0	0	0	1	3	1	3	2	1	1	0	III	3	1	9	0	0	21	1	30	1	25	1	50	1
122	2	91	1	0	3	2	2	leiomyosarcoma	0	1	0	2	3	1	3	2	1	1	0	IIA	2	0	17	1	0	17	1	40	1	5	0	50	1
123	1	95	1	1	23	1	2	pleomorphic liposarcoma	0	1	0	2	3	1	3	3	1	1	0	III	3	1	12	0	0	17	1	26	1	15	1	22	1
124	2	73	1	1	12	1	2	MPNST	0	1	0	2	3	1	3	2	1	1	0	III	3	1	5	0	0	20	1	36	1	5	0	30	1
125	1	59	2	1	5	2	2	Undifferentiated / unclassified sarcomas	0	0	0	1	3	1	3	2	1	1	0	IIA	2	1	1	0	0	19	1	21	1	5	0	5	0
126	2	84	1	0	5	2	2	dedifferentiated liposarcoma	0	0	0	1	3	1	3	2	1	1	0	IIA	2	0	18	1	0	18	1	33	1	40	1	30	1
127	1	55	2	0	4	2	1	fibrosarcoma	0	0	0	1	1	0	1	2	1	0	0	IA	1	0	28	1	0	28	1	10	0	5	0	5	0
128	2	60	2	0	2	2	2	leiomyosarcoma	0	0	0	1	2	1	2	2	1	1	0	IIA	2	1	5	0	0	14	1	31	1	5	0	25	1
129	1	70	1	0	6	1	2	myxofibrosarcoma	0	0	0	1	2	1	2	2	1	0	0	IIB	2	0	12	1	0	12	1	11	0	5	0	12	1
130	1	73	1	1	16	1	1	myxoid liposarcoma	1	0	0	2	2	1	2	1	0	1	0	IIB	2	0	9	1	0	9	1	7	0	15	1	5	0
131	2	55	2	0	4	2	2	extraskeletal osteosarcoma	1	0	0	2	3	1	3	2	1	1	0	IIA	2	0	7	1	0	7	1	38	1	5	0	30	1
132	2	13	2	1	6	1	2	alveolar soft part sarcoma	0	0	0	1	2	1	3	1	0	1	0	IIB	2	1	1	0	0	6	1	7	0	15	1	5	0
133	2	24	2	1	6	1	2	alveolar soft part sarcoma	0	0	0	1	2	1	3	1	0	1	0	IIB	2	0	6	1	0	6	1	6	0	15	1	5	0
134	2	90	1	1	7	1	2	myxofibrosarcoma	0	0	0	1	2	1	2	1	0	1	0	IIB	2	0	5	1	0	5	1	11	0	40	1	8	0
135	1	79	1	0	13	1	2	myxofibrosarcoma	0	0	0	1	2	1	2	1	0	1	0	IIB	2	0	5	1	0	5	1	14	1	5	0	5	0
136	1	39	2	0	4	2	2	fibrosarcoma	0	0	0	1	1	0	1	2	1	0	0	IA	1	0	6	1	0	6	1	2	0	5	0	5	0
